# Supplementary material for: The Antagonizing Role of Heme in the Antimalarial Function of Artemisinin: Elevating Intracellular Free Heme Negatively Impacts Artemisinin Activity in Plasmodium falciparum
Source: Molecules. 2022 Mar 8;27(6):1755. doi: 10.3390/molecules27061755 (PMC8949904; doi:10.3390/molecules27061755)
Supplement: Supplementary file 1 [file molecules-27-01755-s001.zip]

Archive with 1 entries (1 files):
- molecules-1597551-supplementary.pdf
